# Supplementary material for: The acetyllysine reader BRD3R promotes human nuclear reprogramming and regulates mitosis
Source: Nat Commun. 2016 Mar 7;7:10869. doi: 10.1038/ncomms10869 (PMC4786677; doi:10.1038/ncomms10869)
Supplement: Supplementary Data 1 — RNA-seq summary for the 185 human mitotic genes upregulated by BRD3R in early stages of reprogramming [file ncomms10869-s2.xlsx]

## Sheet: 185 genes
Supplementary Data1 . RNA-seq summary for the 185 human mitotic genes upregulated by BRD3R in early stages of reprogramming
Gene ID	ANDRC-controls	ANDRC- BRD3R	foldChange	pval
USP17L2	0	25.2354	Inf	0.0131164
FGF4	0	12.9072	Inf	0.0325431
NEUROG1	0.206619	292.123	1413.82	0.000575874
CCNA1	51.5611	24145.1	468.28	0.00372404
RPRM	0.206619	5.31525	25.7248	0.0229432
CDKN1C	83.3113	1966.72	23.6069	0.029281
ID4	135.598	532.573	3.92758	0.0423161
UBE2C	625.628	2095.79	3.34989	1.49754e-05
BIRC5	374.333	1200.04	3.20583	0.000462158
SPC24	233.681	743.704	3.18256	3.60125e-05
SYCP1	2.93977	9.35341	3.18168	0.112559
CDK1	564.706	1754.55	3.10702	6.21848e-05
ITGB3BP	150.52	455.899	3.02883	0.000102831
PTTG1	888.374	2681.57	3.01852	9.22367e-05
KIF2C	442.702	1329.6	3.00338	7.18043e-05
CDC25C	82.0755	238.373	2.90431	0.000343703
PBK	377.059	1084.07	2.87507	0.000118243
DLGAP5	405.805	1161.37	2.86188	0.000157293
CENPM	202.373	579.011	2.86111	0.00135884
EXO1	110.675	315.202	2.84801	0.000310939
E2F1	520.508	1471.74	2.82751	0.00407319
CDC20	872.329	2464.18	2.82483	0.000141301
FAM64A	288.409	813.943	2.82218	0.000306686
SPC25	152.278	424.697	2.78895	0.00026585
BLM	99.0351	275.494	2.78178	0.000562547
CKS1B	656.964	1812.3	2.75861	0.00136597
MYBL2	422.303	1158.18	2.74255	0.000340919
AURKB	301.201	803.27	2.66689	0.000300997
RRM2	1786.18	4748.76	2.65861	0.000916202
CDCA5	466.577	1219.83	2.61442	0.000637857
CKS2	645.343	1682.47	2.60709	0.000520197
CDC6	456.377	1189.22	2.60579	0.000956777
UBE2S	2374.94	6152.38	2.59054	0.042028
SKA1	207.438	537.174	2.58957	0.0012125
WNT9A	517.779	1338.34	2.58478	0.109896
ESCO2	104.996	271.385	2.58473	0.00171705
DMC1	29.3902	75.3116	2.56248	0.00400335
KIF18B	224.904	576.042	2.56128	0.0011217
MAD2L1	437.072	1111.73	2.54359	0.000735108
MCM10	159.773	406.362	2.54337	0.00191352
NCAPG	394.521	997.65	2.52877	0.00122707
TTK	255.25	643.905	2.52264	0.000907884
PAX6	10.7133	26.9417	2.51478	0.0261012
NUSAP1	837.062	2104.98	2.51472	0.00175438
KIF20A	757.461	1893.68	2.50004	0.056639
LFNG	213.238	529.182	2.48165	0.00590936
CDCA3	301.309	745.141	2.47301	0.000857975
CENPA	152.099	374.374	2.46139	0.00161817
PKMYT1	279.691	683.193	2.44267	0.00276159
SGOL2	265.055	646.559	2.43934	0.00206317
CENPH	249.863	608.811	2.43658	0.00169473
CENPW	189.849	461.561	2.4312	0.00214434
KIFC1	546.32	1310.5	2.39878	0.00228924
TOP2A	1224.6	2930.6	2.3931	0.0132273
CEP55	429.843	1027.78	2.39106	0.0060178
FAM83D	343.601	820.918	2.38916	0.00288101
CCNB1	1080.46	2569.54	2.3782	0.00138174
RPA3	236.486	562.059	2.37671	0.00202273
MKI67	1061.48	2500.85	2.356	0.0115363
KIF4A	335.99	789.83	2.35076	0.00283284
CDCA2	221.635	518.093	2.33759	0.0055036
SKA3	245.316	573.219	2.33666	0.00351559
GINS2	236.45	552.492	2.33661	0.00318325
DSCC1	91.9802	214.406	2.331	0.0047568
ERCC6L	113.84	264.388	2.32245	0.00390662
ASPM	474.66	1098.3	2.31388	0.003629
H2AFX	2127.32	4884.61	2.29613	0.00381633
RFC3	256.531	588.894	2.29561	0.0044349
PRIM1	74.4832	170.092	2.28363	0.00786151
ZWINT	661.418	1507.79	2.27963	0.0028219
FEN1	765.42	1744.82	2.27956	0.00391071
MLF1IP	184.099	418.406	2.27272	0.00304139
FANCB	21.2175	48.1872	2.27111	0.0213901
TRIP13	301.552	684.676	2.27051	0.0062245
CDC45	254.332	576.835	2.26804	0.00345788
CDT1	395.616	896.223	2.26538	0.00327354
KIF15	124.645	282.097	2.26319	0.0338489
ANLN	1272.67	2856.37	2.24439	0.00286019
CENPF	928.251	2076.25	2.23673	0.0260279
NCAPH	218.793	488.572	2.23303	0.0184586
GINS1	222.647	495.522	2.22559	0.00760545
CDCA8	329.746	727.148	2.20518	0.00376724
KIF14	136.892	301.682	2.2038	0.00845621
ORC1	152.255	330.654	2.17172	0.00872635
FBXO43	23.2926	50.2657	2.15801	0.0406836
OIP5	47.1552	101.666	2.15598	0.0171382
BUB1	477.216	1027.85	2.15384	0.00501432
HELLS	433.885	921.331	2.12344	0.00953299
NEK2	242.633	514.651	2.12111	0.0119357
BUB1B	280.295	592.857	2.11512	0.0250787
RAD51	224.244	471.967	2.1047	0.0125607
E2F2	58.8094	123.618	2.10201	0.0143225
CDKN3	457.706	960.672	2.09888	0.0565228
POLE2	105.938	219.754	2.07436	0.0137139
TACC3	816.745	1686.97	2.06548	0.00936365
FANCD2	231.969	477.755	2.05956	0.0107589
RFC5	245.573	504.476	2.05428	0.0106486
KIF18A	172.899	354.473	2.05018	0.0387994
SGOL1	68.797	140.539	2.04281	0.01947
IQGAP3	661.437	1344.26	2.03233	0.0105381
CCNB2	543.915	1100.99	2.02419	0.00978551
GTSE1	343.745	694.855	2.02143	0.0114485
KIF11	718.384	1432.12	1.99353	0.0106141
TUBB4B	10783.8	21411.8	1.98555	0.0139686
DSN1	429.558	852.611	1.98486	0.0158699
PLK1	845.341	1671.24	1.977	0.0175422
CENPK	229.994	452.297	1.96656	0.015383
ORC6	461.981	905.94	1.96099	0.0168161
CCNF	402.867	787.382	1.95445	0.0257967
KIF23	761.781	1484.77	1.94908	0.0411872
MND1	129.051	251.28	1.94714	0.036598
ANAPC11	1522.55	2941.81	1.93215	0.053259
VRK1	279.762	540.06	1.93043	0.0192289
NCAPG2	540.294	1039.38	1.92372	0.0195497
RAD54L	142.424	273.717	1.92185	0.0264304
CDK2	512.111	982.608	1.91874	0.0185068
PLK4	165.552	317.154	1.91574	0.0502541
HAUS8	192.101	366.084	1.90569	0.0213359
TUBB2A	1266.63	2399.72	1.89457	0.0491194
TUBB3	4766.48	9008.13	1.88989	0.0206115
DHFR	855.538	1594.16	1.86334	0.0329132
CDKN2C	466.842	869.776	1.86311	0.0224859
TPX2	1441.2	2658.9	1.84492	0.0310175
CENPJ	187.028	344.968	1.84448	0.0249539
KIF22	1217.85	2230.93	1.83186	0.0335223
CCNE2	52.5791	96.1453	1.82858	0.0707123
E2F8	35.0206	63.7694	1.82091	0.25293
MCM4	2028.65	3691.66	1.81976	0.0303752
MIS18A	190.25	345.281	1.81489	0.0405405
NABP1	882.584	1599.89	1.81274	0.0251922
SKA2	1327.02	2404.19	1.81172	0.0403811
CASC5	284.262	511.861	1.80067	0.0468511
GINS4	124.703	224.508	1.80035	0.044489
MCM3	1340.64	2395.33	1.7867	0.03597
KIF20B	320.346	570.643	1.78134	0.042566
NUF2	345.607	609.783	1.76439	0.0353191
SUV39H2	153.226	270.027	1.76228	0.049777
CKAP2	1093.3	1902.61	1.74024	0.0358231
MCM5	1526.65	2640.93	1.72989	0.0407472
MCM2	1091.28	1876.09	1.71917	0.0469689
AURKA	771.176	1316.72	1.70742	0.0609212
MCM7	2817.6	4796.59	1.70237	0.0501658
MELK	583.981	991.071	1.6971	0.0433589
CENPE	479.596	813.112	1.69541	0.0748095
CCNA2	786.995	1332.94	1.6937	0.0532946
PCNA	3612.71	6111.58	1.69169	0.0566196
STIL	284.915	478.598	1.67979	0.0621619
RANBP1	2141.12	3594.78	1.67893	0.0520473
MCM8	328.653	550.276	1.67434	0.0649973
POLD3	329.214	547.887	1.66423	0.0615882
ESPL1	233.362	388.102	1.66309	0.0653583
KNTC1	317.431	524.272	1.65161	0.0729687
FBXO5	398.397	657.853	1.65125	0.0602553
RACGAP1	1129.67	1863.71	1.64978	0.0813323
RBL1	279.22	459.032	1.64398	0.101971
MCM6	1425.88	2337	1.63898	0.111289
RGCC	356.336	579.474	1.6262	0.301566
PSME2	3572.84	5802.16	1.62396	0.141863
RFC4	447.18	723.782	1.61855	0.113205
CENPI	116.079	183.047	1.57692	0.137179
SPDL1	528.52	827.488	1.56567	0.134227
CDC25A	304.06	472.636	1.55441	0.166783
PRC1	856.836	1327.59	1.54941	0.127225
FANCA	256.846	393.164	1.53074	0.131081
CLSPN	135.183	206.649	1.52867	0.178018
NCAPD2	1745.48	2667.54	1.52826	0.107609
POLA1	302.769	462.199	1.52657	0.15519
MAPRE2	1826.37	2777.4	1.52072	0.11517
PSRC1	476.451	712.567	1.49557	0.149893
LIG1	593.737	865.81	1.45824	0.173921
TRIOBP	1456.84	2117.3	1.45335	0.198609
SPAG5	71.0737	103.032	1.44966	0.417724
ID2	1916.49	2723.23	1.42095	0.249548
FOXM1	568.553	780.589	1.37294	0.395264
SMC4	877.244	1202.39	1.37064	0.344443
NCAPD3	670.602	912.395	1.36056	0.286642
RPA1	2183.95	2930.07	1.34163	0.35247
HAUS3	319.456	421.903	1.32069	0.394961
NDC80	895.862	1154.46	1.28865	0.355389
GPSM2	337.311	425.051	1.26012	0.429804
BRCA2	124.785	154.813	1.24064	0.446917
EPS8	1840.55	2216.01	1.204	0.491507
CEP78	1767.2	1656.68	0.937459	0.809297
PSMB9	997.725	864.415	0.866387	1
EREG	1197.59	1004.88	0.839087	0.745868
